# Supplementary material for: LncRNA AL139294.1 can be transported by extracellular vesicles to promote the oncogenic behaviour of recipient cells through activation of the Wnt and NF-κB2 pathways in non-small-cell lung cancer
Source: J Exp Clin Cancer Res. 2024 Jan 16;43:20. doi: 10.1186/s13046-023-02939-z (PMC10790371; doi:10.1186/s13046-023-02939-z)
Supplement: Supplementary file 4 — Additional file 4. [file 13046_2023_2939_MOESM4_ESM.xlsx]

## Sheet: Targrt mRNAs of miR-204-5p
miRWalk	ENCORI		Common mRNAs in miRWalk and ENCORI databases
CYBC1	RPL22		BRD4
RFLNA	DNAJC11		MBNL1
PPM1K	CTNNBIP1		GPRC5A
BDNF	HP1BP3		MAP2K6
NOXO1	HSPG2		TCF4
FRMD3	LUZP1		SNRK
SLC8A3	STMN1		GAPVD1
EIF5	SLC9A1		SRGAP1
SH2B1	WASF2		DYRK1A
AKT2	EYA3		MID1
LDLRAD4	BSDC1		TBC1D5
ZFAND5	YARS1		KANSL3
PAX5	AK2		RBFOX2
SH3GLB2	C1orf109		ELAVL2
DHX33	PIK3R3		SUGP2
ABHD11	EPS15		PPP6R3
SCOC	TXNDC12		VHL
LRCH1	AL445685.3		ATXN1
KCNK6	LRP8		PSD3
DCAF5	DHCR24		DDX3X
LLGL1	NEGR1		MAP2
KCNK17	DDAH1		MEF2C
C1QTNF7	EVI5		TENT4B
UBASH3B	TMED5		POU2F1
KANK4	ARHGAP29		KIF1B
ZNF787	GSTM3		TET3
MTA3	NOTCH2		ABHD18
SYNPO	RBM8A		ATP2B1
PHACTR1	TXNIP		ZNF106
PLAAT3	MCL1		LARP1
MBNL1	POGZ		LRATD1
PTPRT	DENND4B		LSM12
GPRC5A	CRTC2		KCNMA1
DCLK1	RAB13		HYOU1
CRADD	C1orf43		COA4
CTLA4	ADAR		KLHL42
PTK7	SHC1		TRIM65
TCF20	ASH1L		SOCS7
BCAS3	UBQLN4		DNAJC7
POU6F1	MEX3A		GTPBP2
SANBR	SMG5		ENAH
SMARCD2	CCT3		GJC1
CD164L2	MEF2D		NR3C2
MAP2K6	NES		PIK3R1
PREB	ETV3		ERGIC1
CCDC40	DCAF8		KIRREL1
MMACHC	RGS5		ASH1L
TCF4	GPR161		MRPS16
IQSEC1	SLC19A2		BACE1
LRRC7	CENPL		SLC38A2
SIRPB1	ABL2		LMO3
SARS1	EDEM3		WNK1
OXNAD1	ZNF281		PEAK1
PRUNE2	KLHL12		RETREG3
CEP78	PIK3C2B		WBP2
RBMS3	DSTYK		FOXK2
SNX27	SLC45A3		ORMDL3
CDKL2	NUCKS1		HNRNPUL1
SIRPA	YOD1		DNAJB1
CD84	PLXNA2		MYO9B
SNRK	LPGAT1		POU2F2
GAPVD1	WDR26		SLC44A2
PPP1R12B	ENAH		GMEB2
CTSZ	C1orf198		LCLAT1
CYLC2	IRF2BP2		AGPS
PPIP5K2	OPN3		AK4
SRGAP1	HNRNPU		EDEM1
MRRF	AHCTF1		ZNF362
PGAP2	SH3BP5L		MTURN
TCF7	SKI		PDIK1L
CBX7	TPRG1L		LTO1
MYO18A	PHF13		USP2
WDR13	CAMTA1		IL18BP
DYRK1A	KIF1B		NEGR1
MID1	MFN2		YIPF6
GVQW3	PRDM2		ZDHHC22
DAPK3	NECAP2		FMNL3
NBDY	PITHD1		STX12
ZNF525	SELENON		ARL5A
PCBP3	PDIK1L		TSPAN33
ZNF148	STX12		ARL5B
TMEM229B	SESN2		NF2
ZNF726	KHDRBS1		APAF1
HTD2	KPNA6		UBE2H
KIDINS220	KIAA1522		CREB3L2
SNTN	ZNF362		B3GLCT
DARS1	AGO4		GANAB
TBC1D5	AGO1		SYNRG
SCN11A	ADPRS		MKNK2
KANSL3	SH3D21		CNNM3
SLC25A48	CDCA8		PMEPA1
FOXP1	RLF		SOGA1
ARHGAP26	NASP		DSTYK
ZNF7	ELAVL4		PLP1
RBFOX2	GPX7		NRP2
USP48	ZYG11B		PHF3
SGIP1	NFIA		FBXO41
SMG7	AK4		LPP
RBFOX3	DNAJC6		ABI2
RIMS1	TYW3		RBM12B
SRSF11	DNAJB4		RNMT
DGKB	PRKACB		PPM1K
UCHL5	CCN1		THBS2
LMBR1	SLC30A7		ATXN7L3
VPS33A	PRPF38B		SAMD4B
KLRD1	CYB561D1		PCDHGC4
IKZF4	AHCYL1		DPYSL3
USP19	KCNC4		ATXN2L
TEX49	CAPZA1		BCL2L2-PABPN1
TMEM94	BCL9		SH3PXD2A
MGAT4C	PRPF3		TEAD3
ZDHHC11B	CGN		KLF12
EDC3	SLC25A44		CORO1C
ELAVL2	KIRREL1		PRPF19
SLC8A1	ATP1A2		SNX17
TLE4	PEA15		LPGAT1
C13orf42	UHMK1		MLXIP
ZNF320	POGK		TBC1D9
CMC2	POU2F1		FAM168A
DBP	PRRX1		ARHGEF12
NTM	PRRC2C		FEM1B
PHF21A	SUCO		ZDHHC17
SUGP2	FAM20B		WSB1
TXNRD2	TOR3A		WWC3
PPP6R3	TOR1AIP1		ZC2HC1A
HLCS	IER5		PRELID3B
ARMC9	CACNA1E		TRIAP1
TACC1	LAMC1		VPS54
ST18	CDC73		NRN1
CEP63	BTG2		CYRIB
TMUB2	ATP2B4		TNFRSF12A
SCN1A	PFKFB2		LRP8
STAMBP	CD55		MED29
KDM5C	CD46		AGO4
ARHGEF7	RPS6KC1		RETSAT
ENOSF1	PROX1		VPS37C
PSME3IP1	SRP9		MSL2
CSGALNACT1	COQ8A		UBA6
MME	AL391628.1		TMEM30A
KIF5A	ARF1		ASXL2
VHL	RYR2		KIAA1522
ZBTB16	CNST		AMMECR1L
NRL	ASB13		KAT7
GCK	BEND7		RNF145
CUL4A	FRMD4A		DCTN5
DDR2	FAM107B		WASF2
ZNF738	SVIL		PRLR
UBE2L5	ARHGAP12		CDRT4
ZNF724	NRP1		TVP23C-CDRT4
ATXN1	CXCL12		CAMK2G
MOCS1	PSAP		EIF4A1
RNF227	MRPS16		CACNA1E
DHODH	SYNPO2L		CAV2
FRRS1	NDST2		ELOVL5
DIO3	AC022400.5		RAB5C
CDH10	CAMK2G		RGS5
CEACAM4	AP3M1		PDLIM5
PSD3	KCNMA1		ENC1
COMT	ZCCHC24		AURKB
PHF20L1	FGFBP3		DDX6
AZIN1	SORBS1		PROX1
PSRC1	CHUK		MCU
CALN1	CWF19L1		LTBR
TMEM120A	ACTR1A		CHD2
CCNH	NT5C2		DNAJC10
DBN1	SH3PXD2A		MEF2D
PAAF1	RAB11FIP2		EIF4E2
IZUMO4	CACUL1		ZNF3
TMEM179B	EIF3A		SLC38A1
MSX2	MCMBP		MDM2
KCTD11	CHST15		TSPAN6
FUZ	ADAM12		ZMYND8
ELOF1	ARL5B		FAM3A
YKT6	WAC		FBXL19
HBS1L	BAMBI		TLE3
DAPK2	ZNF37A		STMN4
LRRC49	TFAM		MAP3K9
MIF4GD	ARID5B		VGLL4
MTX3	TET1		RAB30
DDX3X	DDX21		TMEM132B
POLR2F	MACROH2A2		TPT1
SLFN12L	EIF4EBP2		FRMD5
RHBDL3	SGPL1		MLLT3
ANKRD54	DDIT4		ZKSCAN1
GFAP	MCU		RPS6KC1
NDRG4	SEC24C		ITM2C
PDE1A	ZMIZ1		RMND5B
TMF1	GHITM		IFNAR2
FXR1	LDB3		MPI
PCBP4	PTEN		CTNNA1
LRCH3	HHEX		LSG1
MAP2	CCNJ		PAG1
RAB6B	LCOR		AP1AR
RABL3	ZDHHC16		PCDHGA10
MCPH1	PI4K2A		PCDHGA11
CLTB	SCD		PCDHGA2
TNPO1	HIF1AN		PCDHGA3
MEF2C	SFXN3		PCDHGA6
MGAT1	NOLC1		PCDHGA7
TPM3	SFXN2		PCDHGA9
MPRIP	TAF5		PCDHGB1
RBFOX1	SLK		PCDHGB2
NKX6-3	ADD3		PCDHGB3
C9orf85	FAM160B1		PCDHGB5
NUP98	BUB3		PCDHGB6
ESRP2	MRPL17		PCDHGB7
LOC112694756	DENND5A		PCDHGC5
TENT4B	RRAS2		SEPTIN3
ZFAND2A	LGR4		SLC24A2
MRTFB	CD59		PCDH9
C13orf46	SLC1A2		FAM219B
ACOXL	PACSIN3		SPRYD7
NEK5	SLC43A3		TMCC3
CCDC142	UBE2L6		MYORG
PRPF40A	OSBP		ZNF512B
ABHD5	PRPF19		BCL7A
COBLL1	VPS37C		NMT1
NSD1	AHNAK		XRCC5
KLHL33	GANAB		GATAD1
DAB1	CFL1		TSPYL4
SYT7	B4GAT1		GMPPB
SBF1	LTO1		GAN
POU2F1	DHCR7		SMOC1
SKOR1	FAM168A		RBSN
NLGN1	COA4		MRPS25
KIF1B	ARRB1		DUSP6
SZT2	RAB30		NUCKS1
CDC42BPA	SMCO4		CLMP
TET3	FAM76B		NAA40
ABHD18	BACE1		PHC3
TTLL3	MPZL2		GFM1
FAM131A	DDX6		PLXNA2
TMEM234	BCL9L		DDHD1
KY	HYOU1		SH3BP5L
ZFP57	MCAM		SPRY4
AIG1	USP2		LUZP1
CDK15	NECTIN1		SLC6A8
NRXN3	CLMP		CTDNEP1
ATP2B1	TIMM10B		NEK6
DOCK9	IPO7		SMAD3
SIK3	WEE1		ETV3
CHRM4	USP47		CEP44
MAS1	TEAD1		SNX18
ZNF106	NCR3LG1		STMN1
CACNA2D1	TCP11L1		SORBS2
LGALS9B	CAPRIN1		GSK3B
BEND3	EHF		CANT1
SMIM34	PDHX		TYW3
GSG1	CD44		DHCR7
LARP1	FJX1		TRAF3IP2
ZNF275	TRIM44		ABL2
ATP6V0E2	API5		C4orf3
PYGO1	MDK		LCOR
FBXL22	PTPRJ		ZFAND1
ARHGEF18	SERPING1		PEG10
NEU3	STX3		SLITRK4
TMTC1	NAA40		UHMK1
ZNF678	STIP1		UQCC1
ATP8B2	RPS6KA4		ONECUT2
GOLGA8A	MRPL49		CREB5
FOXO3B	PACS1		MECP2
LY6L	RAB1B		PPARA
B9D1	PELI3		RBM8A
ACAN	LRFN4		E2F1
LRATD1	KDM2A		UBA2
DCX	PPP6R3		CFL1
C11orf54	CCND1		INPP5D
ERCC1	IL18BP		ARL4C
NFIB	RELT		FSTL3
LSM12	SRSF8		AFF1
ARAP1	BIRC2		TGOLN2
LMO4	AASDHPPT		ZNF217
MRO	DLAT		IGF2BP3
NTRK2	NKAPD1		NES
ADK	KMT2A		SPIN1
KCNIP2	PHLDB1		AFG3L2
KCNMA1	ARHGEF12		HNRNPA0
HPSE2	TBCEL		SERINC3
HYOU1	PKNOX2		ZNF146
SHANK2	VPS26B		STRAP
COA4	ZNF384		PALM2AKAP2
FBXW8	SLC2A3		TUSC2
KLHL42	M6PR		SCRG1
CACNA1C	LMO3		FBXW2
ATP23	BHLHE41		AGO1
EPSTI1	IPO8		KPNA6
GNG2	PKP2		MAPRE1
ARPP19	SCAF11		MKLN1
FMN1	SLC38A1		SEC61A1
SCAPER	SLC38A2		MRPL42
SNX22	CCNT1		ZNF770
ZNF785	ADCY6		CCN1
GRIN2A	ARF3		IRAK1
AMDHD2	DDN		CCND2
ALG1	KMT2D		CENPA
SRL	FMNL3		EGR1
ZNF768	RACGAP1		F2R
NETO2	SLC11A2		INHBB
SAMD14	KRT80		KPNA1
TRIM65	ANKRD52		PCDHGC3
SOCS7	ZBTB39		PLAGL2
TBCD	NEMP1		HHEX
DNAJC7	STAT6		PTPRJ
PRCD	DCTN2		RAD23B
TRAPPC8	AGAP2		RBMS1
ELL	GNS		SCN9A
FBN3	KCNC2		SLC9A1
BCL2L1	NAP1L1		SOX4
SRC	KITLG		TXNRD1
ADARB1	DUSP6		YWHAZ
NLGN3	GALNT4		ZNF264
TAFAZZIN	POC1B-GALNT4		ZNF37A
GTPBP2	ATP2B1		SLC7A5
ARPC1B	TMCC3		NDST2
NDUFA5	CORO1C		CDK13
PMS2	KCTD10		PCDHGA12
PLEKHA1	PPP1CC		PEA15
ENAH	TBX3		CFLAR
ETFBKMT	MED13L		INPP4A
ADAL	TRIAP1		DUSP3
ZSCAN2	SPPL3		RAB27B
SLC5A2	C12orf43		STX3
GJC1	CLIP1		BCL9
CDH20	RSRC2		TSN
TMPRSS6	RILPL2		PRPF3
LARGE1	SCARB1		BUB3
ATP2B3	GOLGA3		RPS6KA5
GPR143	WNK1		CD59
MTMR11	CCND2		POGZ
LYPD6	LTBR		TMED8
TTC7A	COPS7A		MYO10
NR3C2	CDKN1B		SYNCRIP
G3BP2	GPRC5A		FAM120A
RGS14	EMP1		AP2B1
LYSMD3	STRAP		PPP1R12C
DNAJC21	DERA		VASP
SHROOM1	AEBP2		TMEM164
TMEM161B	PDE3A		UBE2E1
JADE2	FGFR1OP2		AGAP2
PIK3R1	MED21		EPS15
ERGIC1	ARNTL2		AHCTF1
PTCD2	KLHL42		AP1S3
SPEF2	ASIC1		CDH2
ATG10	METTL7A		POGK
AHDC1	EIF4B		TMEM127
RNF217	ZNF740		MIDEAS
EYA4	SP1		TMEM237
EPHA10	HOXC8		PELI3
ADGRF1	ERBB3		RC3H2
IKZF1	NXPH4		ACVR2B
ILDR2	MON2		SEPTIN9
ELN	SRGAP1		CD55
TFEC	RASSF3		TET2
TNPO3	HMGA2		CLCN5
CPA4	MDM2		ELOVL6
C1GALT1	FRS2		CYB561D1
MGST3	ZDHHC17		CDV3
PTK2B	TMTC3		PRDM2
ZBTB7B	MRPL42		TPRA1
PDP1	VEZT		C1orf198
HMBOX1	TMPO		HSDL1
CAMSAP1	APAF1		KCTD10
KDM4C	TXNRD1		PCDHGA8
GLE1	TMEM263		HDHD2
ERCC6L2	SH2B3		BAZ1B
UBAP1	PTPN11		ASPH
BNC2	MLEC		FAM126A
STX17	RNF34		SLC35B4
PTPRD	BCL7A		RELT
FSD1L	MLXIP		SCRT2
FIBCD1	KMT5A		PURB
RNF220	TMEM132B		ZNF257
KIRREL1	EP400		BRWD1
HSPA12A	LATS2		KLHL29
ASH1L	LNX2		DYNLL2
MRPS16	SLC7A1		SRXN1
CDHR1	HSPH1		STK35
POGLUT3	STARD13		MTSS2
FLI1	TPT1		KCTD12
BACE1	ZC3H13		ATRN
INPPL1	SPRYD7		C18orf25
CREBZF	PCDH9		MRPL30
EPS8L2	KLF12		C1orf43
PDZD3	KCTD12		AAMP
PITPNM1	FBXL3		LMOD3
FGD4	ANKRD10		PTEN
TMEM120B	WASF3		SSR3
SLC16A1	B3GLCT		GNAS
OAS3	FRY		CDKN2AIP
HDAC7	UFM1		AK2
SLC38A2	AKAP11		ZBTB21
LMBR1L	LMO7		FAM168B
LMO3	NDFIP2		SOD2
WNK1	LAMP1		ELAVL4
INTS6	TMCO3		GJB1
NBEA	NDRG2		MYO5A
UBAC2	SUPT16H		IGFBP5
CMTM5	NOVA1		ADH5
ZBTB18	HEATR5A		GSTM3
PRIMA1	SOS2		IGF1R
MIPOL1	MAP4K5		IGF2R
ESRRB	DDHD1		PDE3A
SAMD4A	CNIH1		FYTTD1
DMAC2L	EXOC5		PHF6
POMT2	PPP2R5E		BRCC3
FCRL5	RDH11		POLR2M
NIN	MAP3K9		ITPRIPL2
RPS6KL1	MIDEAS		FOXK1
SLC7A7	ERG28		MTMR12
KIAA0586	ZDHHC22		MINDY2
EFCAB2	TMED8		RAB13
ACBD6	SPTLC2		MCL1
BAHD1	SEL1L		FLRT2
MAN2A2	RPS6KA5		CASK
NEO1	DICER1		HINT2
MCTP2	SLC25A29		EPN2
KCNAB2	HSP90AA1		TMED5
PEAK1	PABPN1		NXPE3
CDH8	BCL2L2-PABPN1		HP1BP3
MTHFSD	PSME1		SORBS1
CDK10	KHNYN		ANKFY1
KIAA0040	ARHGAP5		WAC
STARD3	SOCS4		APLN
SLFN13	MAPK1IP1L		CD44
RETREG3	PRKCH		ZNF395
ARHGAP27	SMOC1		HOXA10
WBP2	AC005520.1		UPF3B
HLF	ZNF410		SFXN5
FOXK2	DLST		NR3C1
JUP	VASH1		ASIC1
ARRB2	FLRT2		DLST
RAPGEFL1	CALM1		STBD1
ARL17A	GSKIP		LAMC1
VPS53	YY1		PTPN11
PRKCA	RCOR1		PRPF38B
LIMD2	ZNF770		MEF2A
FAM117A	GPR176		ARHGEF9
GAS7	INO80		NDRG2
ORMDL3	ZNF106		PABPN1
NEDD4L	FRMD5		ADAR
PIGN	TRPM7		PTAR1
HNRNPUL1	MYO5A		GREM1
ZNF418	BNIP2		PRKAR1A
ADGRE2	VPS13C		CHP1
DNAJB1	TLE3		ZFX
JAK3	PKM		EXTL3
MYO9B	FAM219B		MARCHF6
FXYD1	COX5A		ATP1A2
MBD3	SIN3A		RAPGEF1
FXYD5	PEAK1		PMP22
POU2F2	BTBD1		TMEM101
SHFL	GREM1		AGAP1
SLC44A2	THBS1		PHF13
CERS4	CHP1		SIK1
ZNF665	WDR76		ANKRD52
SIGLEC10	GOLM2		GOLM2
ABHD12	TMOD3		PSMF1
GMEB2	TCF12		OGT
FERMT1	GCOM1		BCL9L
RPRD1B	POLR2M		AQP1
GRAMD4	MINDY2		PAQR9
IQSEC2	HACD3		TLE5
PHF8	ZWILCH		CXCL12
WAS	SMAD3		CDC25A
GCNA	FEM1B		AAK1
SPEG	THSD4		FOXN2
CREB1	MPI		AHRR
CLASP1	SEMA4B		FBXW11
SF3B1	FURIN		PKNOX2
LCLAT1	CHD2		FURIN
FAHD2A	ARRDC4		MTTP
CCSAP	IGF1R		SFXN3
CYP26B1	MEF2A		CRTAP
PRXL2B	FBXL16		DUSP4
SFTPB	MRPS34		DLGAP1
REEP1	RNPS1		MAPRE2
TRPM8	GLYR1		OPN3
GLB1L	LITAF		FJX1
SLC19A3	ZC3H7A		SERP1
ING5	CPPED1		DHCR24
MAP4K3	SMG1		MRPL19
AGPS	GDE1		RB1CC1
TNK2	THUMPD1		TRIM14
NME6	GGA2		ZBTB39
CSPG5	ZNF629		DENND4B
OSBPL10	CNOT1		CHST15
GLYCTK	DYNC1LI2		RHOBTB3
ARL13B	NQO1		XPO7
ERC2	MTSS2		NUDCD3
MAP4	PHLPP2		DCAF12
ELP6	ZFHX3		DCAF8
IFT122	KARS1		CHMP3
BDH1	HSDL1		TAOK2
CEP97	ZDHHC7		HACD3
GMPS	FBXO31		KLF3
AK4	SLC7A5		GDE1
ZBTB47	TNFRSF12A		TRIM44
EDEM1	SNN		MBTD1
XYLB	ITPRIPL2		DCAF16
CLSTN1	METTL9		HIF1AN
TLR6	DCTN5		USP47
ANAPC10	ATXN2L		ZWILCH
NFASC	SPN		BSDC1
ZNF664	TAOK2		TMEM39A
RDH12	FBXL19		ARHGAP12
PTGR2	TENT4B		KMT2A
LYSMD4	MT1X		CCNT2
ZNF597	CDH5		AKAP1
SLC35G3	CBFB		FAM47E-STBD1
TMEM199	PSKH1		ALCAM
RNF165	NFATC3		ARID5B
ZNF362	PLA2G15		CCNT1
GPR155	SNTB2		ETF1
LINGO2	PDPR		STIP1
TMTC2	DDX19A		AP1S1
DCP2	GABARAPL2		CCDC117
ZNF366	GAN		GCOM1
RALGPS2	GSE1		JADE1
RWDD4	PITPNA		AGPAT5
GAPT	MNT		SLC16A10
HEPACAM	ANKFY1		GNL3L
RSU1	UBE2G1		CCNJ
BTBD9	PHF23		TCIM
GPC2	CTDNEP1		STARD7
ELAPOR2	AURKB		CTNNBIP1
CDHR3	PMP22		MNT
SCUBE3	CDRT4		ZMIZ1
ZNF555	TVP23C-CDRT4		ARFGEF3
MTURN	PLD6		PITHD1
FAM89B	FAM222B		NUFIP2
PDIK1L	FLOT2		KIAA1549
NKAIN4	NUFIP2		SPINT2
KCNJ4	SYNRG		PRRX1
RGN	ORMDL3		ELOVL4
TANGO2	SMARCE1		FRY
DGKH	AC073508.2		UBE2Z
ZFP3	KRT19		DENND1A
KCTD7	DNAJC7		TAOK1
ZNF488	RAB5C		MXD3
TCEANC2	CAVIN1		SLC30A7
CALHM4	RETREG3		NFIA
CADM2	DUSP3		IGF2BP1
ADAM33	TMEM101		FGFR1OP2
KIF19	LSM12		DNM2
ARHGEF19	ATXN7L3		USP14
LSMEM2	GJC1		H1-0
POU5F2	MBTD1		ACTR1A
CILP2	MTMR4		PURA
TMEM92	USP32		MAP3K5
TXLNB	FTSJ3		LANCL1
MCOLN2	SMURF2		PFKFB2
TMEM151A	H3-3B		DDX17
SLC22A7	WBP2		IPO7
TMEM150A	TRIM65		TXNIP
TMEM139	RNF157		RASA2
TMEM86A	PRPSAP1		PSKH1
PITX2	CYTH1		BTG2
B4GALNT2	TIMP2		SLC5A3
LTO1	CANT1		SLC19A2
HS6ST3	SGSH		ERG28
CAMKK2	NPTX1		TIMM10B
MYOCD	P4HB		YWHAG
PANK2	ARHGDIA		LRP12
SLC24A4	MAFG		SLC31A2
ELMOD2	RAB40B		HMGCS1
TMEM67	SENP3		HMGA1
RTP1	EIF4A1		MYH9
CALHM5	SENP3-EIF4A1		NECTIN1
SLC38A6	MPDU1		SP1
RASGRP2	CYB5D1		SPARC
SGK3	CHD3		SPN
RASSF1	COX10		TOP1
KCNJ16	CCDC144A		YY1
IFNLR1	AC098850.3		HMGA2
TNS2	SMCR8		PIK3R3
USP2	EPN2		STC2
TEDDM1	ALDH3A2		CDS2
HSCB	WSB1		SGPL1
CAMKK1	TAOK1		KITLG
CSF3	SUZ12		EIF4EBP2
DMBX1	RHOT1		CEBPA
POC1B	SLFN5		GATB
CSF2RA	AP2B1		BEND7
TRARG1	SOCS7		INO80
IL18BP	EIF1		TP53INP1
SCUBE1	DHX8		SESN2
SLC35C2	NMT1		SRSF8
PIGF	UBE2Z		RTL6
RUNDC1	IGF2BP1		YIPF4
LIN9	KAT7		GLYR1
NFATC2	AKAP1		MFSD9
NR4A1	DYNLL2		EAF1
NR4A3	DCAF7		ZSWIM3
TGIF1	DDX42		SPPL3
CCDC149	PRKAR1A		TEX261
SLC25A26	MAP2K6		TBC1D20
CYP4F22	SEPTIN9		SMCR8
TSHZ2	CBX2		NUDT16
HECTD2	FOXK2		DDX19A
SLC35F3	LPIN2		DHX8
CNKSR3	DLGAP1		CYP1B1
MCMDC2	PPP4R1		JAG1
KLHDC8B	AFG3L2		PPP3R1
TYSND1	FAM210A		MYPOP
RNF152	CDH2		TNRC6B
UNC5CL	RPRD1A
NYAP1	HDHD2
RSPH10B	AC012254.2
STK32C	TCF4
SLC22A24	BCL2
RCOR2	USP14
DNHD1	RAB12
GXYLT1	ANKRD12
ENDOV	RNMT
DYNAP	MAPRE2
RIMKLA	C18orf25
SLC9A9	CTIF
EOGT	RAB27B
ZNF660	ONECUT2
ARL10	PMAIP1
DTWD2	ADNP2
CRB2	UQCR11
SCAI	TCF3
TIGIT	MKNK2
NEGR1	TLE5
C3orf38	ZBTB7A
COX18	COL5A3
CEP57L1	TMED1
YIPF6	ELAVL3
SLC41A1	DNAJB1
IDH3G	BRD4
CLRN1	MED26
TRAPPC5	NR2F6
FBXO36	FKBP8
TMEM167A	SUGP2
LRATD2	ZNF708
NOP9	CEBPA
SMIM14	EID2B
GPATCH11	POU2F2
SCN4B	MYPOP
GAS2L3	PNMA8B
ST3GAL3	AP2S1
ZDHHC22	ZC3H4
KRT74	SLC17A7
EMC10	AKT1S1
APTX	PPP1R12C
SLA2	FSTL3
XG	NCLN
GIMAP8	NFIC
WFIKKN2	PDE4A
RUNX1T1	SLC44A2
FMNL3	ILF3
TCF23	DNM2
KRT79	LDLR
TXLNA	MYO9B
ZNF792	ZNF257
C16orf54	CCNE1
LNPEP	UBA2
RIMOC1	ZNF146
FGF14	SPINT2
CBFA2T3	SAMD4B
P2RY2	MED29
NHLRC4	ZFP36
MRPL43	LTBP4
P2RY6	HNRNPUL1
MRPS11	PVR
DHFR2	VASP
DIPK2B	EHD2
PSME3	RPL13A
PPA2	ZNF264
PDLIM2	ZNF304
LMX1A	ODC1
SYT2	PDIA6
KLC3	LAPTM4A
STX12	APOB
BHLHA15	ADCY3
LYNX1	ASXL2
PKHD1L1	CYP1B1
CYP20A1	SRSF7
CSNK2A1	SOS1
PPM1A	MCFD2
ARL6	FBXO11
HAP1	XPO1
ARL5A	VPS54
ASB6	PPP3R1
PTPA	AAK1
TUBB2B	TEX261
GGT7	SFXN5
PLA2G4D	FBXO41
FADS6	TGOLN2
P2RY8	RETSAT
POLDIP3	CHMP3
GPIHBP1	STARD7
LHFPL1	TMEM127
SPTBN1	KANSL3
ARNT	COA5
FAM83C	MFSD9
ZNF616	CCDC93
TFAP2E	AMMECR1L
ABCB5	FAM168B
TSPAN33	CXCR4
RSPO2	ARL5A
HM13	AC068547.1
ARL5B	RBMS1
CMTM4	SCN9A
SRARP	TTN
WDR17	TMEFF2
IL22RA2	FAM126B
PRR5	TMEM237
NCAM1	INO80D
DCAF11	FZD5
FXN	IDH1
CD300E	LANCL1
PAX3	FN1
ZNF445	IGFBP5
HPS5	AAMP
MAP1LC3A	USP37
MYL9	ABCB6
KRTAP7-1	AC068946.2
CKLF	ATG9A
OPN5	AP1S3
FFAR4	AC093884.1
SLC36A3	ARL4C
BMP8A	LRATD1
NF2	KLHL29
BCL6B	CENPA
APAF1	SNX17
PKLR	GPN1
UBE2D3	SLC4A1AP
OLFML2A	LCLAT1
STRA8	YIPF4
C2orf50	BIRC6
SPC24	LTBP1
ZNF714	PRKCE
GDPD1	FOXN2
GATD1	LGALSL
GEN1	ZNF638
RASSF5	TET3
GPATCH4	MRPL19
UBE2H	TMSB10
SP8	TCF7L1
SELENOV	MAT2A
SLC7A8	CNNM3
GDF7	INPP4A
ERG	MRPL30
HEATR3	NCK2
KAT8	SOWAHC
SPHK1	TMEM87B
RIMS4	PSD4
CYP2U1	INHBB
RAB27A	TSN
GSTO2	PTPN18
IMPDH1	CCNT2
PXMP4	RAB3GAP1
FBXO44	SPOPL
FBXO25	SCN2A
CREB3L2	CERS6
TTLL11	CYBRD1
FRMD7	HNRNPA3
CLDN23	AGPS
LRRC74A	ITPRID2
IDO2	DNAJC10
ZBTB41	ITGAV
UBE2J2	MFSD6
B3GLCT	NABP1
RNF38	CFLAR
RNF41	NOP58
BOLL	ABI2
TSC22D3	NRP2
COX20	MAP2
CATSPER4	XRCC5
MITF	ARPC2
ASTN2	ACSL3
CERS1	ITM2C
FAM13C	EIF4E2
ARHGEF11	INPP5D
NHS	SH3BP4
SMYD1	AGAP1
TTC8	TBC1D20
GANAB	AL121758.1
G3BP1	SRXN1
DERL3	SCRT2
GOLT1A	RNF24
KANK3	RASSF2
NKPD1	SLC23A2
ZNF621	JAG1
RAB43	PLAGL2
CLEC4G	SNTA1
LRIT3	E2F1
KLRG2	UQCC1
LANCL3	RBM39
DGAT2L6	SOGA1
ZNF710	SERINC3
DRAXIN	ZMYND8
LHFPL4	PREX1
ADGRG6	SPATA2
ZC3H6	ZNF217
PTGER3	PMEPA1
FAM120AOS	PRELID3B
TRIM74	DIDO1
SYNRG	GMEB2
TSPAN3	ZNF512B
HINFP	TRIB3
STAC2	PSMF1
C2CD2	STK35
MKNK2	ATRN
CNNM2	CDC25B
CNNM3	MAVS
PEDS1	CDS2
PMEPA1	POLR3F
SOGA1	GZF1
GDNF	TM9SF4
CACNB1	KIF3B
CCDC137	MAPRE1
CLDN8	PHF20
DSTYK	EPB41L1
KCNRG	TOP1
PLP1	PLCG1
CCDC80	ZSWIM3
DNAJC12	NCOA3
NRP2	CSE1L
BLOC1S5	RAB22A
MOB3C	GNAS
RTN3	MTG2
LGALS8	PCMTD2
SEZ6L2	N6AMT1
SLC6A9	BRWD1
SLC28A1	ZBTB21
FOXM1	WDR4
FAM102A	SIK1
DLG4	UBE2G2
KIAA0895L	IFNAR2
ZFY	AP000295.1
ZBTB46	SLC5A3
ATP5MC2	DYRK1A
SCN8A	UFD1
COX6B2	PPM1F
ZNF114	PITPNB
ZNF841	RBFOX2
ZBTB37	MYH9
ADM2	FOXRED2
CNTRL	DDX17
MPST	PDGFB
POPDC2	RTL6
SLC52A3	CERK
NPY2R	MAPK11
FBXL20	RANBP1
ZBTB44	CRKL
UBE2E2	HIC2
RGS6	CCDC117
FGFRL1	ZNRF3
ANKFN1	NF2
HMCES	YWHAH
PHF3	CDC42EP1
FKBP2	H1-0
RAB11FIP3	MIEF1
LOC114841035	TNRC6B
DUSP28	SEPTIN3
KCTD16	PPARA
SEMA4A	TADA3
GUCA1ANB	ATP2B2
BTD	VGLL4
FHDC1	NUP210
CCL24	CHCHD4
NYAP2	MRPS25
FBXO41	RBSN
IL17REL	TBC1D5
CACNG5	UBP1
MAPKAPK5	CDC25A
DBNDD1	GMPPB
GABRB2	HYAL1
THY1	TUSC2
PLD5	ADAMTS9
PAX9	SUCLG2
NTNG1	LMOD3
FANCD2	CPOX
DNM1	LSAMP
GLI2	TMEM39A
ATP8B1	GSK3B
ITGA7	GOLGB1
TMC6	KPNA1
PNPLA1	TPRA1
FCGR2A	MSL2
EIF4E1B	GK5
EBF3	PAQR9
LPP	SERP1
RNF167	SSR3
PROC	PDCD10
IFI44L	PHC3
LOC102723971	LIPH
ABI2	IGF2BP2
TFDP2	LSG1
ZNF639	PPP1R2
NTRK3	ITPR1
WIPF1	ARL8B
RAPGEF4	EDEM1
SLFN11	SETD5
EPB41	VHL
SLC30A10	EAF1
FAM156A	UBE2E1
ABCC9	TGFBR2
L3MBTL1	CRTAP
HEMK1	PDCD6IP
LRP2BP	ACVR2B
RBM12B	TRAK1
ARHGAP32	SNRK
RNMT	LARS2
MED25	DAG1
SPDYE1	NXPE3
NYX	ALCAM
NFILZ	TIMMDC1
KCND3	PLXNA1
BRD4	SEC61A1
SRPRB	COPG1
CEP19	NUDT16
DPP4	DNAJC13
CHML	CDV3
RCC1	RASA2
THBS2	TRPC1
GPR141	MBNL1
ZNF23	GFM1
ATXN7L3	SMC4
HSH2D	PRKCI
CCDC32	SKIL
HIP1	B3GNT5
DROSHA	YEATS2
KAT14	DVL3
LCA5L	LPP
MAP4K4	PAK2
SAMD4B	SENP5
PRDM11	FYTTD1
AMZ1	GRPEL1
HOXB3	DCAF16
PRRC2B	UGDH
LRRD1	CLOCK
MEGF11	UBA6
MR1	SCARB2
GPRIN2	HNRNPDL
OR52K1	PPM1K
FAM13B	TSPAN5
OR11G2	ADH5
SPECC1	ELOVL6
OR1D2	SEC24D
RNASE10	C4orf3
ABAT	ANKRD50
DTNA	PGRMC2
PNMA8C	TBC1D9
LOC107983987	NR3C2
PCDHGC4	GATB
SIPA1L1	FBXW7
BANP	MAP9
DPYSL3	SCRG1
GRAMD1B	ACSL1
N4BP2L2	CFAP97
ATXN2L	SORBS2
BCL2L2-PABPN1	PCGF3
TRIM9	EVC
POM121	TBC1D14
FILIP1L	KLF3
RAD54L2	LIMCH1
TRIM66	DCUN1D4
REPIN1	SRP72
KIF12	AREG
KIAA0825	STBD1
KIAA0513	FAM47E-STBD1
GRID2IP	SEPTIN11
KALRN	AFF1
TMEM238L	PDLIM5
PABIR3	MTTP
TMEM235	TET2
EXT2	AP1AR
GBP5	ABHD18
SPRN	JADE1
JAKMIP3	TRIM2
AKR1C2	GRIA2
GPR61	CLCN3
PPFIA4	CEP44
SH3PXD2A	SPCS3
SMIM35	CDKN2AIP
SMIM38	RETREG1
ELFN1	MYO10
SSBP3	GOLPH3
STON2	MTMR12
FAM83A	PRLR
CCR5	RICTOR
KIAA1210	HMGCS1
TEAD3	MOCS2
PRR33	IL6ST
CCDC30	MIER3
SMIM36	SGTB
PRRT4	FOXD1
TNRC6C	ENC1
ZNF846	FAM169A
LOC344065	MEF2C
LOC122455340	ELL2
LOC729966	PJA2
TINCR	STARD4
TUG1	FBN2
ZNF550	KIF3A
BLACAT1	C5orf15
SPATA1	HNRNPA0
IL12A	BRD8
BMF	CDC23
EDA	ETF1
KDM5B	LRRTM2
KLF12	SPRY4
ARL6IP4	FGF1
VIPAS39	NR3C1
LPAR1	DPYSL3
RBX1	CSNK1A1
SLC25A15	SPARC
IL1RAPL1	ATOX1
HSPA4L	RNF145
NCDN	PANK3
EXOSC2	FBXW11
PES1	STC2
TGDS	MXD3
SMUG1	SDHA
CARHSP1	AHRR
ORC6	PDCD6-AHRR
AMACR	TENT4A
CORO1C	ADCY2
EDC4	CCT5
SMPX	MARCHF6
FRRS1L	RAI14
TBC1D22A	C5orf51
TNFAIP8	SNX18
SULT4A1	ERBIN
HSPB8	PIK3R1
SND1	MAP1B
LYPD3	F2R
CACYBP	CMYA5
AFF4	RHOBTB3
NDOR1	SLC25A46
TEKT2	EGR1
SRPX2	CTNNA1
TP53TG5	PURA
UBE2S	WDR55
PRPF19	PCDHGA2
APOBEC3C	PCDHGA1
TMOD2	PCDHGC3
BCAR1	PCDHGC5
TAX1BP3	PCDHGC4
MDN1	PCDHGA12
NPHS2	PCDHGB6
MTFR1	PCDHGA5
DZIP3	PCDHGA7
CROCC	PCDHGA6
CEP57	PCDHGA8
RUBCN	PCDHGA10
CCP110	PCDHGA11
SETD1A	PCDHGB2
SNPH	PCDHGB4
STARD8	PCDHGB7
KMT2B	PCDHGB1
ZFYVE16	PCDHGA3
SUSD6	PCDHGA9
PCLAF	PCDHGB3
KIAA0232	PCDHGA4
RNF144A	PCDHGB5
SNX17	NDFIP1
MTSS1	AFAP1L1
SERTAD2	LARP1
PHYHIP	UBLCP1
TATDN2	ERGIC1
DELE1	TMED9
TSC22D2	RMND5B
LPGAT1	MAML1
CD302	SQSTM1
ZNF652	NRN1
RNF44	TFAP2A
FNDC3A	GFOD1
FASTKD2	ATXN1
PLEKHA6	KIF13A
MLXIP	LEMD2
UBOX5	TEAD3
ZBTB1	CCND3
SORCS3	GTPBP2
MYH15	NFKBIE
DAAM1	ELOVL5
MAPKBP1	TMEM30A
KLHDC10	ELOVL4
MAST3	TENT5A
POP1	SYNCRIP
CMTR1	UBE2J1
ERP44	EPHA7
SWAP70	MMS22L
SIPA1L3	OSTM1
SARM1	TRAF3IP2
RAP1GAP2	TSPYL4
COLGALT2	MAP3K5
FRMD4B	PPIL4
TBC1D9	SOD2
GPD1L	AGPAT4
MESD	MPC1
FAM168A	THBS2
ACSBG1	IRF4
XPO6	RREB1
FBXO28	TMEM170B
DTX4	MYLIP
RHOBTB2	RBM24
DNAJC9	CAP2
ARC	FAM8A1
MYO1D	SOX4
THSD7A	HMGA1
CLEC16A	FANCE
CYLD	BRPF3
KIF13B	CDKN1A
FKBP15	C6orf89
CUX2	RPL7L1
DPY19L1	PPP2R5D
WDR7	ABCC10
FAM189A1	SLC25A27
ARHGEF12	CD2AP
KIAA0895	BEND6
CRTC1	ZNF451
FEM1B	PTP4A1
MAU2	AL135905.2
ZDHHC17	PHF3
DAAM2	SMAP1
LRRC8B	UFL1
POFUT1	LIN28B
R3HDM1	FOXO3
TECPR1	SLC16A10
TMEM186	TRMT11
ZDHHC5	ARFGEF3
NSL1	HECA
TMEM87A	PHACTR2
NGDN	STXBP5
LRIG1	ESR1
OSBPL3	IGF2R
SETBP1	SLC22A3
PPP1R16B	GNA12
GPSM1	SNX13
HERC4	FAM126A
WSB1	IGF2BP3
ZBTB20	HOXA10
RAP1B	HOXA13
ZNF337	PDE1C
CNPPD1	VPS41
FAM184B	GLI3
WWC3	NUDCD3
GPKOW	PURB
RRP7A	GRB10
DESI1	BAZ1B
RRM2B	YWHAG
G0S2	TMEM243
ST8SIA3	CDK6
PI15	PON2
PIAS4	TRIM4
FAM135B	ZNF3
RPS27L	SRPK2
GET4	SYPL1
RWDD1	NRCAM
UBE2D4	GCC1
ANGPT4	UBE2H
ZC2HC1A	SLC35B4
LUC7L2	MTPN
DHRS7	CREB3L2
ZDHHC9	KIAA1549
RMDN1	SLC37A3
COQ4	MKRN1
RTRAF	KMT2C
PRELID3B	FOXK1
TMBIM4	ITGB8
HDGFL3	CREB5
VPS36	MTURN
GLOD4	AQP1
PALLD	EPDR1
NIP7	CDK13
TELO2	CASTOR2
MTMR2	DMTF1
SUFU	FZD1
GNB5	GATAD1
AMOTL2	PEG10
GDF2	ZNF655
C3orf18	ZKSCAN1
CYB5R4	AP1S1
GPRC5B	ZNHIT1
SCARA3	FOXP2
TUBE1	CAV2
TOB2	CAV1
TAOK3	TSPAN33
AK6	MKLN1
FBXO40	CALD1
SRRM2	UBN2
ADAM22	ZNF862
ACP6	LONRF1
GP6	DLC1
SPOUT1	PSD3
CTDSPL2	TNFRSF10D
TRIAP1	STMN4
UFC1	CHRNA2
VRK3	ZNF395
CRIM1	DUSP4
NCKIPSD	RNF122
TMEM9	RAB11FIP1
PRKD2	SFRP1
VPS54	KAT6A
INPP5K	RB1CC1
GPR83	BPNT2
RASL12	ASPH
RXFP3	PAG1
LGSN	ZFAND1
IL23A	MMP16
NRN1	NBN
CCR10	RBM12B
SLC25A37	TP53INP1
MRPL35	YWHAZ
CYRIB	KLF10
TNFRSF12A	LRP12
THEM6	TAF2
LIMK2	CYRIB
MAPT	AGPAT5
SHC3	LPL
CLIC5	XPO7
SEPSECS	SLC39A14
EPHB2	DOCK5
CYTH2	EXTL3
TERF1	TCIM
OR2M4	RRS1
LRP8	AC009879.2
ZRANB1	CSPP1
WDR5	GDAP1
ZC3H7B	ZC2HC1A
MED29	ESRP1
DIRAS2	DPY19L4
AGO4	PTDSS1
HAUS6	POLR2K
VPS50	GRHL2
NDE1	ATP6V1C1
GIN1	RHPN1
GDAP2	SLC24A2
BSPRY	MLLT3
FBXL12	ELAVL2
PAQR5	DCAF12
TENT5C	MYORG
LRRFIP2	HINT2
ZCCHC2	AL133410.3
DPP8	GNE
RETSAT	TOMM5
SMPD4	AL138752.2
RNF43	PTAR1
RGS3	UBQLN1
FLVCR2	ROR2
RASIP1	BICD2
RAB20	TRIM14
OCIAD1	POLE3
ABITRAM	FBXW2
ODR4	C5
FAM120C	RAB14
TXNL4B	RC3H2
CLN6	DENND1A
GPATCH2L	TOR2A
PEX26	FNBP1
FKBP14	RAPGEF1
PLEKHB2	QSOX2
VPS37C	JAK2
ANKHD1	UBE2R2
SOBP	DNAJB5
CCDC186	SPIN1
GPN2	FAM120A
ARHGEF40	ZNF189
RBM28	RAD23B
EFHC1	PALM2AKAP2
RBM23	SNX30
DOK4	SLC31A2
ARMC1	ATP6V1G1
ARHGEF10L	NEK6
TMEM33	GAPVD1
PNPO	ZBTB34
MSL2	ASS1
PRMT6	FUBP3
NUDT11	RABL6
LGI2	MID1
TMLHE	AP1S2
PARVA	TAB3
RNPEPL1	DYNLT3
UBA6	CASK
VRTN	TIMM17B
AGK	SLC35A2
CCDC25	PIM2
TMEM30A	ARHGEF9
ASXL2	MAGT1
INAVA	TSPAN6
TMEM140	ARMCX2
TMEM40	ACSL4
BRIX1	UPF3B
SAYSD1	TMEM255A
SHTN1	CUL4B
AP5S1	APLN
MIS18BP1	RAP2C
TRIQK	GPC4
SIRT5	FAM122B
FPR1	MMGT1
WLS	SLITRK4
RSPH9	IDS
UNKL	AC244197.3
IFFO1	HCFC1
RAB42	IRAK1
CSRP1	MECP2
EIF4G1	FAM3A
TRABD2B	RAB39B
YAP1	WWC3
ANKRD28	RAB9A
EFCAB13	SCML1
CCDC107	ZFX
TMEM178B	DDX3X
ZNF865	CLCN5
RINL	GNL3L
BIK	YIPF6
ASGR1	FAM155B
PDE4D	GJB1
BTN3A2	OGT
MEFV	PGK1
PPAN-P2RY11	PLP1
MFAP4	TMEM164
LY75-CD302	PHF6
PI4KB	RTL8C
ARPC4	SLC6A8
ARPC4-TTLL3	ATP6AP1
RBM14	BRCC3
CCDC169
KIAA1522
SMAP2
NADK
CDIP1
ARPIN-AP3S2
NT5C1B-RDH14
AMMECR1L
KAT7
GPANK1
KYNU
SGO1
HAS3
FPGT
RNF145
ARHGAP23
ISY1
BVES
SLC28A3
ADCYAP1R1
EDA2R
DCTN5
CENPO
BCL2L2
SIAE
RPL36A-HNRNPH2
NDUFS1
PPP1R3B
ASGR2
DNAL1
WASF2
CORO7
ASB11
CRHR2
MXD1
CUX1
UBE4A
MBD1
C8orf44-SGK3
SRP19
ZNF664-RFLNA
APP
PRLR
SPOCK3
DLG1
ANK3
RBAK
CDRT4
TVP23C-CDRT4
CAMK2G
EIF4A1
ANO6
ANO10
ELOC
STX16
LRRC51
ACSL6
RNF223
RAD54B
CACNA1E
STEAP4
JAM3
PLA2G4E
RIC3
DLG2
TCAF1
PTPRR
DNMT3B
ESR2
CASQ2
CAV2
LHX6
SLC46A1
WDR20
GHR
EIF1AD
TREM1
ZNF322
ELOVL5
IP6K1
RNF146
PARN
TNFRSF8
E2F3
ELF5
ECSIT
GFOD2
LAMTOR3
CROT
PRXL2A
CHST12
CACNA1B
TPD52L2
KIF2A
HLA-DQB1
LRCH2
SPIB
KIF1A
GIMAP6
FMC1-LUC7L2
FCGR3B
MOB1B
PTBP3
PRPF4
CD68
PIK3R5
CD70
RAB5C
AP4E1
SPDEF
SH2D3C
CDC5L
DPYSL5
PTPDC1
RGS5
CDC27
PIK3CB
C19orf12
FSBP
SNX12
UBE2L3
BCO2
DENND2C
GNAI1
PDLIM5
CABLES1
C19orf47
EPHX2
ZNF74
PCGF5
ENC1
RPL10
MGLL
BRSK2
STOML1
CLEC19A
SSBP2
PEX5L
GRM4
RIT1
AURKB
ZNF382
POLD4
PAX1
LIF
DDX19B
DDX6
KLHL3
GPD1
SLC9A7
RAB44
IKZF3
TSKU
TMEM218
WDR89
SLC38A9
PGBD5
TP53I11
PACRGL
FAM187A
SLC4A8
SLC4A9
CDK8
KCNJ3
NOL10
SOX5
GNAL
OASL
JRKL
TMC5
CDS1
KIF18B
URM1
SMC2
CES1
ARFRP1
SENP1
ZNF248
CD274
ZNF728
LRRC8E
CTCFL
RAD23A
XRRA1
KCNE1
CENPN
PSMD11
OTX2
ASCL5
PROX1
SLC16A7
MED4
MCU
STRIP1
GABRG3
MEAF6
TRAPPC3
KLF7
HYDIN
IST1
LTBR
CHD2
ATRIP
CDH19
PGR
DNAJC10
LASP1
ZNF423
MEF2D
SEMA4F
MKRN2
C5AR2
ITGBL1
AP3B1
RALGDS
ORAI2
CCDC120
RCN2
TBC1D16
KLHDC8A
GTF2H3
BCKDK
TFEB
SLC39A1
KCNT1
ITPRIP
LRRC14
TK2
MMP19
PAQR6
CHI3L1
MBD4
TMEM80
PPP1R3E
SETMAR
EIF4E2
LDLRAD1
ZNF541
ZNF468
CEACAM3
TAGLN2
ANKRD62
POTEI
TCP11X2
COL5A1
ZKSCAN8
SDHC
DMC1
E2F6
MRPL45
ZNF3
CFAP65
RHOH
SLC38A1
ANXA11
MDM2
ZNF180
MDM4
RCHY1
NR6A1
LCTL
COL26A1
PCDH1
PTPN1
GPR132
TSPAN6
SURF4
SMC1A
PTGDR
ZMYND8
SSH2
UBE2A
SIGMAR1
ATP7A
STK25
CATSPER2
FAM3A
FBXL19
ITGB6
HPCAL4
EHD1
C14orf132
GOLGA8H
ZFP37
PNMA3
GNB1
BARD1
MACO1
MXRA8
H6PD
SLAMF7
LMNA
MRTFA
MICAL2
DFFB
SUPT7L
KIAA1217
POLR1B
GON4L
RASGEF1A
OPRK1
SLA
TLE3
TRIB1
NAPB
RTF2
ICOSLG
STMN4
MED6
ELP3
MAP3K9
GTDC1
EFCAB11
PLCB2
DBNL
PINX1
VGLL4
LRRC28
SLC13A5
RCAN1
AIPL1
RAB30
TMEM9B
GPR6
ATG5
TMEM132B
TPT1
PPIL6
SCML4
RIPOR2
N4BP2L1
FRMD5
BCL7C
JAML
STK24
TMEM68
ABLIM2
MLLT3
RUBCNL
TBC1D13
PRRC1
ST6GALNAC6
VEGFA
ZKSCAN1
KIF17
RPS6KC1
ITM2C
RALYL
CCNI2
CAB39L
TMEM168
NUP35
CYFIP1
CLIC1
ZNF286A
UBN1
CSF1R
STAT5A
PPRC1
P4HA3
PDE1B
TOM1L2
RMND5B
CLIC2
EEF2KMT
DCLRE1C
IFNAR2
BTBD7
MPI
MICB
TULP1
FAM104A
IFIT3
THPO
ZNF385A
CECR2
USO1
PHF12
EI24
CTBP2
CTNNA1
TXLNG
DRAM1
SYNJ2BP
LSG1
IL26
MUC4
HR
TMEM63B
FBXO6
PAG1
TMEM242
TBX4
TMCO6
USP49
AP1AR
NOP10
DISC1
ASIC4
ANGPTL8
ADARB2
CTTNBP2NL
DHTKD1
RCC2
GNG12
PCDHGA10
PCDHGA11
PCDHGA2
PCDHGA3
PCDHGA6
PCDHGA7
PCDHGA9
PCDHGB1
PCDHGB2
PCDHGB3
PCDHGB5
PCDHGB6
PCDHGB7
PCDHGC5
ERRFI1
GPR173
XRN1
ETAA1
TMX3
MRPL50
ROBO4
WDR5B
HES2
CRLS1
CNGB3
SEPTIN3
ABCA7
UBFD1
GPCPD1
C21orf62
TAS2R1
DIABLO
TMPRSS4
BARHL2
ACRV1
UGGT1
BDH2
TMEM167B
SEMA3G
OTUD7B
DTWD1
CDC42SE1
CIAPIN1
ANKMY2
SLC24A2
PLSCR4
PCNP
TIGAR
CLDN2
CAMK1D
NUP107
PCDH9
TMEM63C
CAMK1G
FAM219B
NIPAL3
SPRYD7
THAP11
PAIP2B
LYRM2
FHL5
MCOLN1
SENP7
S100A14
SLC24A3
TMCC3
GATAD2B
MYORG
ZNF512B
RNF150
NLN
ODF2L
HEG1
MTUS1
MIB1
CEP126
ZNF319
PITPNM2
SLAIN2
RANBP10
STIM2
RDH14
CHD8
ZSWIM6
CPNE5
GPR107
EPG5
SCUBE2
BCL7A
NEUROG3
ZNF250
ART4
NMT1
ZNF8
DLG3
RPS6KA2
XRCC5
CD209
TMX4
GATAD1
CADM3
NEUROD4
TP53INP2
INIP
MID1IP1
CHST6
PRDM13
TSPYL4
NFYA
IL21R
SIGIRR
ZNF70
ALX4
PAPPA2
FKBP10
C14orf93
GMPPB
FXYD6
GAN
SDF2L1
KCNK12
XPNPEP3
CLSPN
PRDM16
SMOC1
NPFFR1
RBSN
PDF
TOR1AIP2
HHIP
CIAO3
MRPS25
TLNRD1
CLEC7A
DUSP6
EBF2
ESS2
DGCR8
NUCKS1
TNS3
ILRUN
IFT22
CEP85
LPIN3
TMEM135
HAPLN4
METTL1
ZSWIM4
COA7
C8orf33
HOXB9
PCYOX1L
YIPF2
AUNIP
GID4
NUP37
KCTD15
TMEM109
DSCC1
TRAPPC6A
ZSCAN5A
DHRS11
TNIP2
ZNF343
ZNF576
ZNF557
DSC2
WNT2B
HIVEP3
HAUS3
FYCO1
ULBP3
NKAIN1
NKAP
CHPF
SAP130
FAM118B
VTCN1
ZC2HC1C
ZNF385D
ISOC2
KLHL36
CLMP
NAA40
GEMIN6
RBFA
TREML2
RPAP2
ZC3H14
LPCAT1
BTNL8
NANOG
L2HGDH
CPED1
POF1B
STN1
ANKRD53
PHC3
SLC8B1
FBXL18
MCF2L
PGAP1
GFM1
DCAF17
CEP135
CCDC170
NYNRIN
SPSB1
ZXDC
TMEM134
OPA3
NAA50
SUN1
PXN
ELL3
PLXNA2
SOST
SPX
KLHL15
DDHD1
SH3BP5L
KDM7A
LNPK
ATXN3
B3GNT4
GPR63
GDPD5
CSRNP2
CLPB
PDRG1
OR7A17
OR14J1
OR12D3
TRIM56
SPRY4
ARPC5L
CCR9
GABARAPL1
IRAK3
LUZP1
CPSF7
RAD51D
EHBP1
STRA6
NEURL1B
CHID1
ERI2
PCDH15
SLC6A8
EPHX3
LPAR5
PHYHIPL
CTDNEP1
PHOSPHO1
ETS1
CCDC68
GRM5
TRAFD1
LYSMD2
C15orf61
ZNF534
NHSL1
ZNF234
TTC26
C2orf72
NEK6
RFPL4A
USP27X
SMAD3
MYADML2
C5orf52
CRHR1
[truncated: 3,223 more rows]
